# Supplementary material for: Control efficacy and groundwater risk of antibiotic resistance genes in semi-arid landfill leachate treatment: seasonal insights and engineering implications
Source: Front Microbiol. 2026 May 15;17:1807935. doi: 10.3389/fmicb.2026.1807935 (PMC13219371; doi:10.3389/fmicb.2026.1807935)
Supplement: Supplementary file 1 [file Data_Sheet_1.XLSX]

## Sheet: All_subtypes
Rank	Subtype	Risk Rank	A	H_level	E_level	combined_index
1	intI1_1	Rank IV (High)	1.27825	H5	E5	25
2	sul1_1	Rank IV (High)	1.21795	H5	E5	25
3	tnpA_1	Rank IV (High)	1.11184	H5	E5	25
4	IS6100_1	Rank IV (High)	1.00769	H5	E5	25
5	qacEΔ1_1	Rank IV (High)	0.987901	H5	E5	25
6	aacA_1	Rank IV (High)	0.923148	H5	E5	25
7	aadA_1	Rank IV (High)	0.829185	H5	E5	25
8	IS26_1	Rank IV (High)	0.823992	H5	E5	25
9	sul2_1	Rank IV (High)	0.812557	H5	E5	25
10	tetG_1	Rank IV (High)	0.793305	H5	E5	25
11	strB_1	Rank IV (High)	0.77821	H5	E5	25
12	strA_1	Rank IV (High)	0.756173	H5	E5	25
13	aphA_1	Rank IV (High)	0.75237	H5	E5	25
14	tnpA_2	Rank IV (High)	0.733476	H5	E5	25
15	blaTEM_1	Rank IV (High)	0.71314	H5	E5	25
16	floR_1	Rank IV (High)	0.702931	H5	E5	25
17	IS26_2	Rank IV (High)	0.69152	H5	E5	25
18	ermB_1	Rank IV (High)	0.676538	H5	E5	25
19	tetA_1	Rank IV (High)	0.666347	H5	E5	25
20	tetM_1	Rank IV (High)	0.647918	H5	E5	25
21	blaOXA_1	Rank IV (High)	0.636134	H5	E5	25
22	aac(6')-Ib_1	Rank IV (High)	0.621997	H5	E5	25
23	mefA_1	Rank IV (High)	0.608189	H5	E5	25
24	qnrS_1	Rank IV (High)	0.59218	H5	E5	25
25	tetX_1	Rank IV (High)	0.581007	H5	E5	25
26	sul3_1	Rank IV (High)	0.569886	H5	E5	25
27	aadE_1	Rank IV (High)	0.557812	H5	E5	25
28	mphA_1	Rank IV (High)	0.546991	H5	E5	25
29	catA1_1	Rank IV (High)	0.534886	H5	E5	25
30	blaSHV_1	Rank IV (High)	0.523004	H5	E5	25
31	blaOXA_10_1	Rank IV (High)	0.511893	H5	E5	25
32	ereA_1	Rank IV (High)	0.50139	H5	E5	25
33	tetC_1	Rank IV (High)	0.490103	H5	E5	25
34	qnrD_1	Rank IV (High)	0.479226	H5	E5	25
35	ermF_1	Rank IV (High)	0.467813	H5	E5	25
36	blaLEN_1	Rank IV (High)	0.4559	H5	E5	25
37	tetB_1	Rank IV (High)	0.444198	H5	E5	25
38	blaDHA_1	Rank IV (High)	0.433423	H5	E5	25
39	ermC_1	Rank IV (High)	0.421866	H5	E5	25
40	aph(3')-III_1	Rank IV (High)	0.410669	H5	E5	25
41	blaCMY_1	Rank III	0.399292	H4	E4	16
42	dfrA_1	Rank III	0.388154	H4	E4	16
43	blaOXA_58_1	Rank III	0.377246	H4	E4	16
44	qepA_1	Rank III	0.366566	H4	E4	16
45	aadB_1	Rank III	0.355855	H4	E4	16
46	cmlA_1	Rank III	0.345598	H4	E4	16
47	tetE_1	Rank III	0.334854	H4	E4	16
48	blaIMP_1	Rank III	0.324588	H4	E4	16
49	tetD_1	Rank III	0.312945	H4	E4	16
50	blaNDM_1	Rank III	0.302774	H4	E4	16
51	tetQ_1	Rank III	0.291428	H4	E4	16
52	tetR_1	Rank III	0.280225	H4	E4	16
53	blaVIM_1	Rank III	0.269964	H4	E4	16
54	aadD_1	Rank III	0.25997	H4	E4	16
55	blaOXA_2_1	Rank III	0.250147	H4	E4	16
56	blaPER_1	Rank III	0.241092	H4	E4	16
57	ermA_1	Rank III	0.232294	H4	E4	16
58	vanB_1	Rank III	0.223729	H4	E4	16
59	blaKPC_1	Rank III	0.215391	H4	E4	16
60	blaGES_1	Rank III	0.207273	H4	E4	16
61	vanC1_1	Rank III	0.199368	H4	E4	16
62	tetL_1	Rank III	0.19167	H4	E4	16
63	blaCARB_2	Rank III	0.184177	H4	E4	16
64	blaVEB_1	Rank III	0.176885	H4	E4	16
65	aph(3')-Ia_1	Rank III	0.169789	H4	E4	16
66	blaOXA_23_1	Rank III	0.162884	H4	E4	16
67	blaBIC_1	Rank III	0.156166	H4	E4	16
68	ermX_1	Rank III	0.149632	H4	E4	16
69	vanA_1	Rank III	0.143277	H4	E4	16
70	msrA_1	Rank III	0.137095	H4	E4	16
71	blaPSE_1	Rank III	0.131082	H4	E4	16
72	vanC2_1	Rank III	0.125233	H4	E4	16
73	blaOXA_51_1	Rank II	0.119543	H3	E4	12
74	blaOXA_24_1	Rank II	0.114008	H3	E4	12
75	catB_1	Rank II	0.108622	H3	E4	12
76	qnrB_1	Rank II	0.103382	H3	E4	12
77	tetW_1	Rank II	0.098284	H3	E4	12
78	ermE_1	Rank II	0.093325	H3	E4	12
79	mphR_1	Rank II	0.088503	H3	E4	12
80	catB8_1	Rank II	0.083815	H3	E4	12
81	blaSPM_1	Rank II	0.079257	H3	E3	9
82	blaOXA_143_1	Rank II	0.074827	H3	E3	9
83	dfrG_1	Rank II	0.070522	H3	E3	9
84	blaOXA_20_1	Rank II	0.06634	H3	E3	9
85	cmlA_2	Rank II	0.062278	H3	E3	9
86	msrD_1	Rank II	0.058336	H3	E3	9
87	mphG_1	Rank II	0.054511	H3	E3	9
88	blaOXA_21_1	Rank II	0.050802	H3	E3	9
89	qnrA_1	Rank II	0.047208	H3	E3	9
90	tetZ_1	Rank II	0.043726	H3	E3	9
91	tet32_1	Rank II	0.040354	H3	E3	9
92	blaTLA_1	Rank II	0.037091	H3	E3	9
93	vanXYC_1	Rank II	0.033936	H3	E3	9
94	mefB_1	Rank II	0.030889	H3	E3	9
95	aph(3')-VIa_1	Rank II	0.027949	H3	E3	9
96	blaOXA_22_1	Rank II	0.025115	H3	E3	9
97	blaCMH_1	Rank II	0.022386	H3	E3	9
98	catB2_1	Rank I	0.019761	H1	E3	3
99	vanSD_1	Rank I	0.017238	H1	E3	3
100	mphB_1	Rank I	0.014818	H1	E3	3
101	blaCARB_9_1	Rank I (Low)	0.012496	H1	E3	3
102	tet34_1	Rank I (Low)	0.011276	H1	E3	3
103	cfxA_1	Rank I (Low)	0.010155	H1	E3	3
104	dfrB_1	Rank I (Low)	0.00913	H1	E3	3
105	tet35_1	Rank I (Low)	0.008102	H1	E3	3
106	blaOXA_163_1	Rank I (Low)	0.007165	H1	E3	3
107	tetA(P)_1	Rank I (Low)	0.006318	H1	E3	3
108	aph(6)-Id_1	Rank I (Low)	0.005561	H1	E3	3
109	ermT_1	Rank I (Low)	0.004894	H1	E3	3
110	aac(3)-IIa_1	Rank I (Low)	0.004317	H1	E3	3
111	blaOXA_48_1	Rank I (Low)	0.00383	H1	E3	3
112	catB3_1	Rank I (Low)	0.003433	H1	E3	3
113	dfrK_1	Rank I (Low)	0.003015	H1	E3	3
114	blaCARB_1	Rank I (Low)	0.002677	H1	E3	3
115	ermY_1	Rank I (Low)	0.002418	H1	E3	3
116	blaVIM_2	Rank I (Low)	0.002139	H1	E3	3
117	blaTLA-2_1	Rank I (Low)	0.001939	H1	E3	3
118	aph(3')-Ic_1	Rank I (Low)	0.001719	H1	E3	3
119	tet36_1	Rank I (Low)	0.001566	H1	E3	3
120	blaLAP_1	Rank I (Low)	0.001398	H1	E3	3
121	blaSFO_1	Rank I (Low)	0.001243	H1	E2	2
122	blaFOX_1	Rank I (Low)	0.001096	H1	E2	2
123	tetT_1	Rank I (Low)	0.000957	H1	E2	2
124	blaOXA-181_1	Rank I (Low)	0.000826	H1	E2	2
125	blaOXA_66_1	Rank I (Low)	0.000703	H1	E2	2
126	blaOXA_181_1	Rank I (Low)	0.000589	H1	E2	2
127	blaACT_1	Rank I (Low)	0.000482	H1	E2	2
128	blaLCR_1	Rank I (Low)	0.000384	H1	E2	2
129	blaOXA_204_1	Rank I (Low)	0.000294	H1	E2	2
130	blaOXA_58_2	Rank I (Low)	0.000211	H1	E2	2
131	blaOXA_33_1	Rank I (Low)	0.000135	H1	E2	2
132	blaGES_2	Rank I (Low)	6.5e-05	H1	E2	2
133	blaBIC_2	Rank I (Low)	0	H1	E1	1
134	blaVEB_2	Rank I (Low)	0	H1	E1	1
135	blaSHV_2	Rank I (Low)	0	H1	E1	1
136	blaPER_2	Rank I (Low)	0	H1	E1	1
137	blaNDM_2	Rank I (Low)	0	H1	E1	1
138	blaOXA_72_1	Rank I (Low)	0	H1	E1	1
139	blaIMP_2	Rank I (Low)	0	H1	E1	1
140	blaCMH_2	Rank I (Low)	0	H1	E1	1
141	blaCARB_3	Rank I (Low)	0	H1	E1	1
142	blaOXA_50_1	Rank I (Low)	0	H1	E1	1
143	blaOXA_59_1	Rank I (Low)	0	H1	E1	1
144	blaOXA_60_1	Rank I (Low)	0	H1	E1	1
145	blaOXA_61_1	Rank I (Low)	0	H1	E1	1
146	blaOXA_62_1	Rank I (Low)	0	H1	E1	1
147	blaOXA_63_1	Rank I (Low)	0	H1	E1	1
148	blaOXA_64_1	Rank I (Low)	0	H1	E1	1
149	blaOXA_65_1	Rank I (Low)	0	H1	E1	1
150	blaOXA_67_1	Rank I (Low)	0	H1	E1	1
151	blaOXA_68_1	Rank I (Low)	0	H1	E1	1
152	blaOXA_69_1	Rank I (Low)	0	H1	E1	1
153	blaOXA_70_1	Rank I (Low)	0	H1	E1	1
154	blaOXA_71_1	Rank I (Low)	0	H1	E1	1
155	blaOXA_73_1	Rank I (Low)	0	H1	E1	1
156	blaOXA_74_1	Rank I (Low)	0	H1	E1	1
157	blaOXA_75_1	Rank I (Low)	0	H1	E1	1
158	blaOXA_76_1	Rank I (Low)	0	H1	E1	1
159	blaOXA_77_1	Rank I (Low)	0	H1	E1	1
160	blaOXA_78_1	Rank I (Low)	0	H1	E1	1
161	blaOXA_79_1	Rank I (Low)	0	H1	E1	1
162	blaOXA_80_1	Rank I (Low)	0	H1	E1	1
163	blaOXA_81_1	Rank I (Low)	0	H1	E1	1
164	blaOXA_82_1	Rank I (Low)	0	H1	E1	1
165	blaOXA_83_1	Rank I (Low)	0	H1	E1	1
166	blaOXA_84_1	Rank I (Low)	0	H1	E1	1
167	blaOXA_85_1	Rank I (Low)	0	H1	E1	1
168	blaOXA_86_1	Rank I (Low)	0	H1	E1	1
169	blaOXA_87_1	Rank I (Low)	0	H1	E1	1
170	blaOXA_88_1	Rank I (Low)	0	H1	E1	1
171	blaOXA_89_1	Rank I (Low)	0	H1	E1	1
172	blaOXA_90_1	Rank I (Low)	0	H1	E1	1
173	blaOXA_91_1	Rank I (Low)	0	H1	E1	1
174	blaOXA_92_1	Rank I (Low)	0	H1	E1	1
175	blaOXA_93_1	Rank I (Low)	0	H1	E1	1
176	blaOXA_94_1	Rank I (Low)	0	H1	E1	1
177	blaOXA_95_1	Rank I (Low)	0	H1	E1	1
178	blaOXA_96_1	Rank I (Low)	0	H1	E1	1
179	blaOXA_97_1	Rank I (Low)	0	H1	E1	1
180	blaOXA_98_1	Rank I (Low)	0	H1	E1	1
181	blaOXA_99_1	Rank I (Low)	0	H1	E1	1
182	blaOXA_100_1	Rank I (Low)	0	H1	E1	1
183	blaOXA_101_1	Rank I (Low)	0	H1	E1	1
184	blaOXA_102_1	Rank I (Low)	0	H1	E1	1
185	blaOXA_103_1	Rank I (Low)	0	H1	E1	1
186	blaOXA_104_1	Rank I (Low)	0	H1	E1	1
187	blaOXA_105_1	Rank I (Low)	0	H1	E1	1
188	blaOXA_106_1	Rank I (Low)	0	H1	E1	1
189	blaOXA_107_1	Rank I (Low)	0	H1	E1	1
190	blaOXA_108_1	Rank I (Low)	0	H1	E1	1
191	blaOXA_109_1	Rank I (Low)	0	H1	E1	1
192	blaOXA_110_1	Rank I (Low)	0	H1	E1	1
193	blaOXA_111_1	Rank I (Low)	0	H1	E1	1
194	blaOXA_112_1	Rank I (Low)	0	H1	E1	1
195	blaOXA_113_1	Rank I (Low)	0	H1	E1	1
196	blaOXA_114_1	Rank I (Low)	0	H1	E1	1
197	blaOXA_115_1	Rank I (Low)	0	H1	E1	1
198	blaOXA_116_1	Rank I (Low)	0	H1	E1	1
199	blaOXA_117_1	Rank I (Low)	0	H1	E1	1
200	blaOXA_118_1	Rank I (Low)	0	H1	E1	1

## Sheet: Matrix_counts
H_level	E1	E2	E3	E4	E5
H1	68	12	23	0	0
H3	0	0	17	8	0
H4	0	0	0	32	0
H5	0	0	0	0	40

## Sheet: HighHigh_H5E5
Subtype	Risk Rank	A	H_level	E_level	combined_index
intI1_1	Rank IV (High)	1.27825	H5	E5	25
sul1_1	Rank IV (High)	1.21795	H5	E5	25
tnpA_1	Rank IV (High)	1.11184	H5	E5	25
IS6100_1	Rank IV (High)	1.00769	H5	E5	25
qacEΔ1_1	Rank IV (High)	0.987901	H5	E5	25
aacA_1	Rank IV (High)	0.923148	H5	E5	25
aadA_1	Rank IV (High)	0.829185	H5	E5	25
IS26_1	Rank IV (High)	0.823992	H5	E5	25
sul2_1	Rank IV (High)	0.812557	H5	E5	25
tetG_1	Rank IV (High)	0.793305	H5	E5	25
strB_1	Rank IV (High)	0.77821	H5	E5	25
strA_1	Rank IV (High)	0.756173	H5	E5	25
aphA_1	Rank IV (High)	0.75237	H5	E5	25
tnpA_2	Rank IV (High)	0.733476	H5	E5	25
blaTEM_1	Rank IV (High)	0.71314	H5	E5	25
floR_1	Rank IV (High)	0.702931	H5	E5	25
IS26_2	Rank IV (High)	0.69152	H5	E5	25
ermB_1	Rank IV (High)	0.676538	H5	E5	25
tetA_1	Rank IV (High)	0.666347	H5	E5	25
tetM_1	Rank IV (High)	0.647918	H5	E5	25
blaOXA_1	Rank IV (High)	0.636134	H5	E5	25
aac(6')-Ib_1	Rank IV (High)	0.621997	H5	E5	25
mefA_1	Rank IV (High)	0.608189	H5	E5	25
qnrS_1	Rank IV (High)	0.59218	H5	E5	25
tetX_1	Rank IV (High)	0.581007	H5	E5	25
sul3_1	Rank IV (High)	0.569886	H5	E5	25
aadE_1	Rank IV (High)	0.557812	H5	E5	25
mphA_1	Rank IV (High)	0.546991	H5	E5	25
catA1_1	Rank IV (High)	0.534886	H5	E5	25
blaSHV_1	Rank IV (High)	0.523004	H5	E5	25
blaOXA_10_1	Rank IV (High)	0.511893	H5	E5	25
ereA_1	Rank IV (High)	0.50139	H5	E5	25
tetC_1	Rank IV (High)	0.490103	H5	E5	25
qnrD_1	Rank IV (High)	0.479226	H5	E5	25
ermF_1	Rank IV (High)	0.467813	H5	E5	25
blaLEN_1	Rank IV (High)	0.4559	H5	E5	25
tetB_1	Rank IV (High)	0.444198	H5	E5	25
blaDHA_1	Rank IV (High)	0.433423	H5	E5	25
ermC_1	Rank IV (High)	0.421866	H5	E5	25
aph(3')-III_1	Rank IV (High)	0.410669	H5	E5	25

## Sheet: HighHigh_H4E4
Subtype	Risk Rank	A	H_level	E_level	combined_index
blaCMY_1	Rank III	0.399292	H4	E4	16
dfrA_1	Rank III	0.388154	H4	E4	16
blaOXA_58_1	Rank III	0.377246	H4	E4	16
qepA_1	Rank III	0.366566	H4	E4	16
aadB_1	Rank III	0.355855	H4	E4	16
cmlA_1	Rank III	0.345598	H4	E4	16
tetE_1	Rank III	0.334854	H4	E4	16
blaIMP_1	Rank III	0.324588	H4	E4	16
tetD_1	Rank III	0.312945	H4	E4	16
blaNDM_1	Rank III	0.302774	H4	E4	16
tetQ_1	Rank III	0.291428	H4	E4	16
tetR_1	Rank III	0.280225	H4	E4	16
blaVIM_1	Rank III	0.269964	H4	E4	16
aadD_1	Rank III	0.25997	H4	E4	16
blaOXA_2_1	Rank III	0.250147	H4	E4	16
blaPER_1	Rank III	0.241092	H4	E4	16
ermA_1	Rank III	0.232294	H4	E4	16
vanB_1	Rank III	0.223729	H4	E4	16
blaKPC_1	Rank III	0.215391	H4	E4	16
blaGES_1	Rank III	0.207273	H4	E4	16
vanC1_1	Rank III	0.199368	H4	E4	16
tetL_1	Rank III	0.19167	H4	E4	16
blaCARB_2	Rank III	0.184177	H4	E4	16
blaVEB_1	Rank III	0.176885	H4	E4	16
aph(3')-Ia_1	Rank III	0.169789	H4	E4	16
blaOXA_23_1	Rank III	0.162884	H4	E4	16
blaBIC_1	Rank III	0.156166	H4	E4	16
ermX_1	Rank III	0.149632	H4	E4	16
vanA_1	Rank III	0.143277	H4	E4	16
msrA_1	Rank III	0.137095	H4	E4	16
blaPSE_1	Rank III	0.131082	H4	E4	16
vanC2_1	Rank III	0.125233	H4	E4	16
