# Supplementary material for: Control efficacy and groundwater risk of antibiotic resistance genes in semi-arid landfill leachate treatment: seasonal insights and engineering implications
Source: Front Microbiol. 2026 May 15;17:1807935. doi: 10.3389/fmicb.2026.1807935 (PMC13219371; doi:10.3389/fmicb.2026.1807935)
Supplement: Supplementary file 3 [file Data_Sheet_3.XLS]

## Sheet: assembly_stat
SampleID	Number	Length	N50	N90	Max	Min	ORFs	Total Length	Average Length	Max	Min
IW1-1	349100	576975837	2684	628	608707	500	842751	498974396	592.08	38403	60
IW1-2	292264	467315994	2415	624	1067278	500	695972	399520387	574.05	16480	60
IW1-3	214636	356180364	2518	643	708431	500	528136	300371554	568.74	15335	60
UF1-1	133329	224587041	2754	646	433074	500	315150	204942949	650.3	18607	60
UF1-2	264142	407828081	2175	619	469119	500	588703	373569801	634.56	24631	60
UF1-3	307663	481207411	2259	621	614694	500	692143	440765311	636.81	31755	60
EW1-1	267765	423764687	2276	620	1096020	500	612508	388122407	633.66	22921	60
EW1-2	228361	352240341	2096	617	853658	500	513518	322835121	628.67	16711	60
EW1-3	220845	335279378	2019	613	1194250	500	492140	307071254	623.95	16373	60
BG11-1	161531	309115165	3542	674	1078371	500	417121	281263395	674.3	37722	60
BG11-2	256640	492535040	3839	666	1078195	500	656594	444165457	676.47	37719	60
BG11-3	270958	516545614	3763	664	726228	500	689806	465947822	675.48	37722	60
BG13-1	318846	432956526	1654	604	566019	500	635051	376854428	593.42	29418	60
BG13-2	616085	805755304	1536	597	566024	500	1193107	701522054	587.98	34718	60
BG13-3	592230	775754965	1543	596	566019	500	1149384	677824034	589.73	34289	60
BG15-1	140693	216362395	2137	633	566019	500	309576	196683653	635.33	32397	60
BG15-2	291268	389452803	1604	604	364950	500	588979	354673933	602.18	48746	60
BG15-3	289847	392206222	1644	607	566019	500	587794	358709432	610.26	48363	60
IW2-1	233515	293490862	1430	587	279337	500	455739	264491927	580.36	11958	60
IW2-2	235814	294844931	1420	582	279290	500	458102	265593745	579.77	23150	60
IW2-3	227142	291652249	1472	592	317515	500	454197	262338864	577.59	19121	60
UF2-1	153005	248208058	2505	618	647065	500	347648	226000796	650.09	30045	60
UF2-2	117520	190860209	2566	628	599518	500	267174	174764763	654.12	30483	60
UF2-3	99710	173380540	2961	638	970428	500	240020	159395666	664.09	30045	60
EW2-1	47807	93463467	3154	712	583667	500	123963	85214663	687.42	14015	60
EW2-2	51378	97609684	3002	699	583667	500	130974	88805003	678.04	14015	60
EW2-3	45480	90764088	3277	719	569650	500	119578	82686097	691.48	16492	60
BG21-1	111746	189345156	2814	637	474616	500	262917	171891556	653.79	21123	60
BG21-2	128936	226294859	3182	639	466475	500	312497	205890705	658.86	43391	60
BG21-3	185577	242289095	1512	594	447244	500	365860	220424623	602.48	21202	60
BG23-1	106504	186462116	3112	640	474630	500	256148	169425251	661.43	20247	60
BG23-2	194734	251937503	1543	582	447244	500	386755	229974180	594.62	39557	60
BG23-3	199314	252080053	1451	578	442719	500	385508	229967297	596.53	22148	60
BG25-1	106303	174709239	2371	643	657018	500	241890	158770747	656.38	28678	60
BG25-2	146882	223970896	2265	611	657018	500	322811	205170833	635.58	24382	60
BG25-3	123584	193896060	2195	629	657026	500	274121	176565876	644.12	32397	60
IW3-1	268449	335687745	1420	593	255208	500	530325	304162456	573.54	17189	60
IW3-2	285123	356719318	1426	591	255661	500	562866	323253151	574.3	19121	60
IW3-3	272491	337373910	1400	587	222411	500	534614	305686464	571.79	19121	60
UF3-1	106051	183436543	2840	655	472184	500	256484	169342927	660.25	20207	60
UF3-2	110157	188615681	2779	651	472075	500	264569	174134213	658.18	18743	60
UF3-3	102517	176135662	2789	651	536059	500	246393	162664281	660.18	18768	60
EW3-1	238036	312477044	1571	592	1201576	500	479741	287084016	598.41	23110	60
EW3-2	273019	371919501	1682	602	1241234	500	563170	341271166	605.98	29342	60
EW3-3	260078	345086623	1611	594	1548703	500	527479	316771531	600.54	26761	60
BG31-1	269071	337247991	1400	586	380409	500	536201	311294081	580.55	26761	60
BG31-2	252477	320991509	1438	591	481731	500	507033	296524404	584.82	19179	60
BG31-3	263997	326916223	1376	581	280827	500	521878	301948329	578.58	20597	60
BG33-1	278919	314326824	1180	570	804080	500	514729	289383062	562.2	27212	60
BG33-2	302938	344094045	1195	571	575194	500	561019	317106188	565.23	25094	60
BG33-3	280505	317500329	1186	571	1094777	500	517935	292534533	564.81	32260	60
BG35-1	142349	246514904	3047	630	1211795	500	334127	222625760	666.29	27388	60
BG35-2	152755	263101813	3042	628	950644	500	356195	236751435	664.67	24817	60
BG35-3	164930	281861209	3006	625	1211807	500	380385	252099789	662.75	25675	60
